# Supplementary material for: Evolution and Characterization of Acetyl Coenzyme A: Diacylglycerol Acyltransferase Genes in Cotton Identify the Roles of GhDGAT3D in Oil Biosynthesis and Fatty Acid Composition
Source: Genes (Basel). 2021 Jul 7;12(7):1045. doi: 10.3390/genes12071045 (PMC8306077; doi:10.3390/genes12071045)
Supplement: Supplementary file 1 [file genes-12-01045-s001.zip]

Archive with 9 entries (9 files):
- Fig. S1.tif
- Fig. S2.tif
- Fig. S3.tif
- Fig. S4.tif
- Fig. S5.tif
- Fig. S6.tif
- Table S1.xlsx
- Table S2.xlsx
- Table S3.xlsx
