# Supplementary material for: Evolution and Characterization of Acetyl Coenzyme A: Diacylglycerol Acyltransferase Genes in Cotton Identify the Roles of GhDGAT3D in Oil Biosynthesis and Fatty Acid Composition
Source: Genes (Basel). 2021 Jul 7;12(7):1045. doi: 10.3390/genes12071045 (PMC8306077; doi:10.3390/genes12071045)
Supplement: Supplementary file 1 [file genes-12-01045-s001.zip › Table S1.xlsx]

## Sheet: Sheet3
Table S1 Primers used in this study.
Primer name	Sequences (5'-3')	Destination
GhDGAT3D-in-F	acgggggactctagaggatccATGGAGACCTCTGGCATTGTTT	Gene cloning
GhDGAT3D-in-R	gtagtcaggcgcgccggtaccAGAAGAGAGCATTAGACATTCATCATCT
GhDGAT1A/D-F	ATTCCCAATCGCGGCCTTTGTA	RT-qPCR
GhDGAT1A/D-R	ACCAGACAATGCAAGCAAGTAGCA
GhDGAT3A/D-F	TTTGCAGGCCCAACTGCAAAAG	RT-qPCR and RT-PCR
GhDGAT3A/D-R	TCCCCACATTCGCTGTCACTTG
GhDGAT2-3A/D-F	GCTGCACTGCACATTAATCACGG	RT-qPCR
GhDGAT2-3A/D-R	ATCAGCATATCCCACCCGACCT
GhDGAT2-5A/D-F	TGGGTTGTCCACTAGTCCCTGT	RT-qPCR
GhDGAT2-5A/D-R	AGGTTTACCCACCACCACATGC
GhWSD1-1A/D-F	ACACTGGAGAAAAACCCGGCTC	RT-qPCR
GhWSD1-1A/D-R	AACACAACGTGCTTATGCGCTG
GhWSD1-2A/D-F	GAGCTTGTTTGTGTGCGACAGG	RT-qPCR
GhWSD1-2A/D-R	GAGCTTGTTTGTGTGCGACAGG
GhWSD1-4A/D-F	TCAACAGCACTTGTGTTGCTCAAT	RT-qPCR
GhWSD1-4A/D-R	CGCTGACTCAGGATCGGGTTTC
GhWSD1-6A/D-F	TTGCAGGTCGAGAACAACGGAG	RT-qPCR
GhWSD1-6A/D-R	AGACAGCAGAGAAGTGCCATCG
GhWSD1-8A/D-F	TTTTGCAGCTTGCTGGTTCGTG	RT-qPCR
GhWSD1-8A/D-R	CCCGATTTATCGAGCCGGTTGT
GhWSD1-9A/D-F	AAGAAATCGAGACCTGACGCCG	RT-qPCR
GhWSD1-9A/D-R	GAGGGGTGTTTGGGTGTCCTTC
GhUBQ7-F	GAAGGCATTCCACCTGACCAAC	RT-qPCR
GhUBQ7-R	ACTCAATCCCCACCAGCCTTCTGG
AtYLS8-F	TTACTGTTTCGGTTGTTCTCCATTT	RT-qPCR and RT-PCR
AtYSL8-R	CACTGAATCATGTTCGAAGCAAGT
AtDGAT1-F	TTCACCGGATTCATGGGATTTA	RT-qPCR
AtDGAT1-R	GAAGAAGCAGTAGAACATGCAG
AtDGAT2-F	AAATATGGTCGTAAGCTCGCTA	RT-qPCR
AtDGAT2-R	CATAACCAAAGACATAGGCACG
AtDGAT3-F	GACTGATTCAGTTAGGACACCA	RT-qPCR
AtDGAT3-R	AATATGAGACAGAACCGAGTCC
AtPDAT1-F	ATCCAGCTGGTATTAGAGTTCG	RT-qPCR
AtPDAT1-R	CCTCTGTGTTCTGAAACGAAAG
AtPDAT2-F	GAATCGTATCTTTCGGGAAACG	RT-qPCR
AtPDAT2-R	CGGCTCATTTCATTGTACTCTG
AtTAG1-F	TTCACCGGATTCATGGGATTTA	RT-qPCR
AtTAG1-R	GAAGAAGCAGTAGAACATGCAG
AtFAD2-F	CGTCTTGATCACTTACTTGCAG	RT-qPCR
AtFAD2-R	ACCTTGTTCAAGATTCCGTAGT
AtFAD3-F	GTTCGTCAGTCTTATCGCTCTA	RT-qPCR
AtFAD3-R	ACCATGATGATGCAAATACGTG
AtPAH2-F	TTTCGTGAAAGCACTAATGTGG	RT-qPCR
AtPAH2-R	CCACTCCCTTCACTAGTAACAG
