# Supplementary material for: Evolution and Characterization of Acetyl Coenzyme A: Diacylglycerol Acyltransferase Genes in Cotton Identify the Roles of GhDGAT3D in Oil Biosynthesis and Fatty Acid Composition
Source: Genes (Basel). 2021 Jul 7;12(7):1045. doi: 10.3390/genes12071045 (PMC8306077; doi:10.3390/genes12071045)
Supplement: Supplementary file 1 [file genes-12-01045-s001.zip › Table S2.xlsx]

## Sheet: Sheet1
Table S2 Identification of DGAT and WSD1 family genes in diploid species of G. arboretum and G. raimondii.
Name	Gene locus ID	Nucleic acid				Amino acid
		Location	CDS	Exons		Size	Mw (Da)	pI	Formula	Subcellular location
GaDGAT1	Ga07G0138	Chr07:1567094-1572957	1509	16		502	57882.8	9.21	C2656H4085N695O696S31	plas: 8, E.R.: 3, nucl: 2
GaDGAT2-1	Ga11G3486	Chr11:119158800-119161982	984	9		327	37220.8	9.02	C1761H2639N433O431S14	plas: 9, cyto: 2, E.R.: 2
GaDGAT2-2	Ga11G3487	Chr11:119170222-119172346	984	9		327	37228.1	9.38	C1769H2656N430O425S15	E.R.: 4, cyto: 3, mito: 2
GaDGAT2-3	Ga11G3488	Chr11:119175199-119177847	1059	9		352	40023.1	9.23	C1872H2852N470O473S16	plas: 8.5, cyto_plas: 5.5, E.R.: 3
GaDGAT2-4	Ga11G3489	Chr11:119178587-119181034	1047	8		348	39504.2	8.65	C1828H2782N470O472S19	cyto: 6, E.R.: 5, plas: 2
GaDGAT2-5	Ga11G3490	Chr11:119184431-119188137	993	10		330	37387.9	9.49	C1750H2664N448O439S12	chlo: 3, E.R.: 3, plas: 2
GaDGAT3	Ga11G2955	Chr11:113518156-113519568	1206	2		401	43405.8	9	C1855H3116N554O597S21	chlo: 11, nucl: 2, plas: 1
GaWSD1-1	Ga03G2450	Chr03:133073296-133076028	1395	6		464	51968.5	8.06	C2328H3716N624O666S27	pero: 6, E.R.: 3, plas: 2
GaWSD1-2	Ga03G2452	Chr03:133104645-133106986	1449	6		482	54121.1	9.27	C2437H3870N664O676S26	pero: 6, E.R.: 3, plas: 2
GaWSD1-3	Ga04G0479	Chr04:6765237-6771984	1455	5		484	53541.9	8.84	C2413H3832N630O704S19	cyto: 7, vacu: 3, E.R.: 3
GaWSD1-4	Ga04G0481	Chr04:6873079-6877857	1410	6		469	52752.4	9.31	C2384H3793N631O676S20	nucl: 4, cyto: 4, chlo: 3
GaWSD1-5	Ga07G1516	Chr07:29073913-29075972	1548	7		515	58296.1	8.42	C2610H4139N711O761S20	cyto: 10, nucl: 3, chlo: 1
GaWSD1-6	Ga07G1517	Chr07:29130160-29134065	1206	8		401	45543.7	9.6	C2036H3269N561O591S15	cyto: 5, nucl: 3, vacu: 3
GaWSD1-7	Ga07G1518	Chr07:29167077-29173384	1461	8		486	54994.2	8.79	C2453H3893N679O716S20	nucl: 6, cyto: 5, chlo: 2
GaWSD1-8	Ga13G0400	Chr13:4680143-4694453	1197	6		398	44755.8	8.51	C1990H3200N564O572S18	cyto: 7, E.R.: 6, chlo: 1
GaWSD1-9	Ga13G0402	Chr13:4721364-4725758	1446	6		481	53661.5	8.01	C2408H3857N641O692S25	pero: 6, E.R.: 3, plas: 2
GaWSD1-10	Ga13G1457	Chr13:90556092-90558581	1485	7		494	56005.9	8.94	C2531H3991N667O719S23	cyto: 8, nucl: 2, E.R.: 2
GaWSD1-11	Ga13G2091	Chr13:115110518-115113088	1491	7		496	56257.5	8.91	C2542H4016N668O718S26	cyto: 7, E.R.: 3, vacu: 2
GaWSD1-12	Ga14G0529	tig00006056:134234-135979	1191	7		396	44361	9.27	C2003H3239N539O561S16	nucl: 5, cyto: 4, chlo: 3
GrDGAT1	Gorai.001G013100.1	Chr01:1245643-1252253	1509	16		502	57817.6	9.15	C2655H4074N692O696S31	plas: 8, E.R.: 3, vacu: 2
GrDGAT2-1	Gorai.001G079500.1	Chr01:8294661-8295278	303	2		100	11206	6.04	C520H787N125O141S5	chlo: 10, nucl: 1, cyto: 1
GrDGAT2-2	Gorai.004G072600.1	Chr04:7810469-7811088	267	2		88	9834.77	9.13	C456H709N115O113S7	extr: 8, cyto: 5, chlo: 1
GrDGAT2-3	Gorai.007G064100.1	Chr07:4489593-4501135	1005	8		334	37817.8	9.43	C1770H2703N445O437S19	plas: 6, E.R.: 4, golg: 2
GrDGAT2-4	Gorai.007G064200.1	Chr07:4501368-4505139	993	9		330	37824.6	9.26	C1784H2696N442O438S15	plas: 10, E.R.: 3, golg: 1
GrDGAT2-5	Gorai.007G064300.1	Chr07:4507167-4509730	984	9		327	37256.1	9.56	C1770H2664N434O424S14	E.R.: 4, cyto: 3, mito: 2
GrDGAT2-6	Gorai.007G064500.1	Chr07:4519514-4523214	984	9		327	37216.8	8.96	C1755H2643N433O433S15	plas: 9, cyto: 3, vacu: 1
GrDGAT3	Gorai.007G116800.1	Chr07:9147295-9149186	1206	2		401	43468.9	8.9	C1853H3117N551O599S24	chlo: 10, nucl: 3, plas: 1
GrWSD1-1	Gorai.001G154900	Chr01:21690548-21693063	1539	7		512	57899.7	8.62	C2599H4123N707O753S18	nucl: 3.5, chlo: 3, plas: 3
GrWSD1-2	Gorai.001G155000	Chr01:21752600-21756219	1533	7		510	57798.6	8.48	C2577H4096N708O752S24	nucl: 5, cyto: 5, chlo: 2
GrWSD1-3	Gorai.004G114800	Chr04:27180301-27183073	1131	6		376	42073.6	9.53	C1911H3084N508O524S16	cyto: 5, nucl: 3, vacu: 3
GrWSD1-4	Gorai.005G236800	Chr05:61860851-61863980	1395	6		464	51959.5	8.51	C2321H3721N629O666S27	cyto: 5, E.R.: 4, vacu: 2
GrWSD1-5	Gorai.005G237000	Chr05:61871500-61874088	1467	6		488	54686.8	9.02	C2466H3917N667O684S26	pero: 6, E.R.: 3, plas: 2
GrWSD1-6	Gorai.012G127500	Chr12:29387814-29391443	1596	6		531	59766.3	9.18	C2700H4279N715O771S21	chlo: 11, cyto: 2, nucl: 1
GrWSD1-7	Gorai.012G127600	Chr12:29418901-29422855	1194	6		397	44404.4	6.47	C2004H3179N517O586S16	cyto: 7, cysk: 3, nucl: 2
GrWSD1-8	Gorai.012G127700	Chr12:29468446-29470841	1230	3		409	45619.5	6.26	C2066H3233N533O600S15	cyto: 7, nucl: 4, chlo: 3
GrWSD1-9	Gorai.013G045500	Chr13:3994389-3999450	1446	6		481	53808.8	8.59	C2415H3862N644O687S28	pero: 6, E.R.: 3, plas: 2
GrWSD1-10	Gorai.013G132800	Chr13:34912558-34915232	1341	7		446	51054.4	9.63	C2315H3633N625O635S21	cyto: 6, E.R.: 3, nucl: 2
GrWSD1-11	Gorai.013G194100	Chr13:49548916-49551623	1488	7		495	56251.3	8.91	C2543H4010N666O723S24	cyto: 8, vacu: 2, E.R.: 2
