# Supplementary material for: Evolution and Characterization of Acetyl Coenzyme A: Diacylglycerol Acyltransferase Genes in Cotton Identify the Roles of GhDGAT3D in Oil Biosynthesis and Fatty Acid Composition
Source: Genes (Basel). 2021 Jul 7;12(7):1045. doi: 10.3390/genes12071045 (PMC8306077; doi:10.3390/genes12071045)
Supplement: Supplementary file 1 [file genes-12-01045-s001.zip › Table S3.xlsx]

## Sheet: Sheet2
Table S3 Annotation of the ten most conserved motifs in GhDGAT and GhWSD1 proteins.
		Pfam
Motifs	Sequences	Annotation
Motif1	KCLASSPVFYTPFLRHIWTWLGASPATRKNFCSLLEAGYSC	DAGAT
Motif2	TTMTISNVVGPLEEISLAGHPIASJAPSTYGQPQALTIHMVSYAGKMEMV	DUF1298
Motif3	NLFTPDAAYVFVFRIHHSLGDGVSLMAEL	Condensation
Motif4	PFTEEVLEDPLDYVKAAKALIDRKKASLE	DUF1298
Motif5	QETFLMQHDSEVAFLKSRRGFVRIAMEMGCPLVPVFAFGQSHVYKWWKPG	DAGAT
Motif6	VKNAPBTTINDVLLGITQAGLSRYLBRRT	None
Motif7	GIRLTAVLLVNIRPSPGJQALAEMMKKBSEARWGNKFGYVL	None
Motif8	QLSRAIKFVPMLFWGIFGTPJPYQHPMHVVVGKPIYLKKNP	DAGAT
Motif9	EEEPLSPAGRLFHZPETBVYIHAILGSKN	DUF4585
Motif10	GSGYREFNGRBEFPSNILHGILAIAMWIGALHFBFFLLLFSFLFLPFSKF	None
